# Supplementary material for: Extract of Nicotiana tabacum as a potential control agent of Grapholita molesta (Lepidoptera: Tortricidae)
Source: PLoS One. 2018 Aug 23;13(8):e0198302. doi: 10.1371/journal.pone.0198302 (PMC6107112; doi:10.1371/journal.pone.0198302)
Supplement: S1 File — (XLSX) [file pone.0198302.s001.xlsx]

## Sheet: Single plant extract on larva
	Evaluation of methanolic plant extracts (200µg/vial) against the 1st instar larva of Grapholita molesta by scintillation glass vial assay
				Mortality
	Trail	Treatment	N	4h	8h	12h	16h	20h	24h	28h	32h	36h	40h
1		Artemisia annua	30	0	0	1	1	8	8	9	3
2		Allium cepa	30	0	0	1	6	11	10	2	0	0
		Methanol control	30	0	0	0	0	1	8	4	10	7
3		Allium sativum	30	0	0	4	11	12	3	0	0	0
4		Nicotiana tabacum	30	0	0	14	10	4	2	0	0	0
		Methanol control	30	0	0	0	0	5	8	7	6	4
5		Ricinus communis	30	0	0	2	7	9	7	3	2	0
6		Tagetes erecta	30	0	0	2	9	9	7	3	0	0
		Methanol control	30	0	0	0	0	5	7	5	10	3
7		Zanthoxylum piperitum	30	0	0	6	7	9	8	0	0	0	0
8		Delphinium maackianum	30	0	0	1	3	7	10	7	2	0	0
		Methanol control	30	0	0	0	0	3	5	9	9	3	1
9		Citrullus vulgaris	30	0	0	0	8	11	8	3	0	0	0
10		Cymbopogon tortilis	30	0	0	3	5	7	9	6	0	0	0
		Methanol control	30	0	0	0	0	2	6	6	9	6	1
11		Sapindus mukorossi	30	0	0	3	6	13	7	1	0	0	0
12		Chrysanthemum indicum	30	0	0	0	5	7	11	7	0	0	0
		Methanol control	30	0	0	0	0	7	8	8	6	1	0
13		Hovenia dulcis	30	0	0	0	2	5	13	7	3	0	0
14		Citrus unshiu	30	0	0	0	2	8	10	9	1	0	0
		Methanol control	30	0	0	0	0	5	6	7	8	4	0
15		Chrysanthemum morifolium	30	0	0	0	2	8	13	7	0	0
16		Chrysanthemum boreale	30	0	0	0	2	8	15	5	0	0
		Methanol control	30	0	0	0	1	8	10	7	3	1
17		Cleome spinosa	30	0	0	1	0	13	11	5	0	0	0
18		Chrysanthemum coronarium	30	0	0	2	0	11	9	8	0	0	0
		Methanol control	30	0	0	0	4	4	7	8	6	1	0
19		Piper kadzura	30	0	0	0	3	7	14	6	0	0
20		Capsicum annum	30	0	0	1	5	11	10	3	0	0
		Methanol control	30	0	0	0	0	3	7	9	5	6
21		Momordica charantia	30	0	0	0	7	8	12	3
22		Gomphrena globosa	30	0	0	1	8	7	12	2
23		Datura metel	30	0	0	0	4	7	13	6
		control	30	0	0	0	2	6	10	9	3
24		Ginkgo biloba	30	0	0	1	4	13	10	2
25		Humulus japonicus	30	0	0	0	2	6	14	8
		control	30	0	0	0	2	5	12	8	3
26		Nerium indicum	30	0	0	0	1	7	13	8	1
27		Rhododendron micranthum	30	0	0	0	0	4	6	15	5
		control	30	0	0	0	1	4	9	10	5	1
28		Plantago lanceolata	30	0	0	0	3	11	12	4
		Control	30	0	0	0	1	4	8	9	8
29		Xylosma congestum	30	0	0	2	5	7	11	4	1
		Control	30	0	0	1	4	4	10	8	3
30		Arisaema takeshimense	30	0	0	3	5	7	10	5
31		Alnus japonica	30	0	0	3	9	8	7	3
32		Acer takeshimense	30	0	0	1	5	7	9	7	1
		Control	30	0	0	1	5	4	8	9	3

## Sheet: Single plant extract on adult
Evaluation methanolic plant extracts against adult Grapholita molesta
			Mortality
Male	Treatment	n	24h	48h	72h	96h	120h	144h	168h	192h	216h	240h	264h	288h
	λ-cyhalothrin	30	0	4	24	2
	Nicotiana tabacum	30	0	1	3	5	7	5	9
	Zanthoxylum pepiritum	30	0	0	4	4	2	7	6	3	2	2
	Allium sativum	30	0	0	4	7	9	2	5	3
	Sapindus mukorossi	30	0	0	0	1	9	6	7	6	1
	Methanol	30	0	0	0	0	0	6	7	8	3	5	1
Female	λ-cyhalothrin	30	0	0	9	7	9	5
	Nicotiana tabacum	30	0	0	2	1	5	7	11	4
	Zanthoxylum pepiritum	30	0	0	0	0	0	0	4	5	6	7	8
	Allium sativum	30	0	0	0	0	5	5	6	6	8
	Sapindus mukorossi	30	0	0	0	0	0	2	2	6	6	11	3
	Methanol	30	0	0	0	0	0	0	2	7	4	6	10	1

## Sheet: Combination on larva
Mixture of methanolic plant extracts against first instar larva of Grapholita molesta
		Mortality
Treatment	N	4h	8h	12h	16h	20h	24h	28h	32h	36h	40h
N. tabacum + Z. piperitum	30	0	0	10	9	9	2
N. tabacum + A. sativum	30	0	0	3	8	12	4	3
Z. piperitum + A. sativum	30	0	0	1	10	12	6	1
Control	30	0	0	0	4	5	9	8	4
Treatment	N	4h	8h	12h	16h	20h	24h	28h	32h	36h	40h
N. tabacum + S. mukorossi	30	0	0	0	9	11	9	1
A. sativum + S. mukorossi	30	0	0	0	5	9	12	4
Z. piperitum + S. mukorossi	30	0	0	0	7	10	7	6
Control	30	0	0	0	2	8	9	10	1

## Sheet: Combination on adult
Mixture of methanolic plant extracts against adult of Grapholita molesta
		Mortality
Female	Treatment	24h	48h	72h	96h	120h	144h	168h	192h	216h	240h	264h	288h
	λ cyhalothrin	0	1	5	10	5	4
	N. tabacum + A. sativum	0	0	3	4	3	4	5	5	1
	N. tabacum + S. mukorossi	0	0	0	1	6	7	4	5	2
	N. tabacum + Z. piperitum	0	0	0	0	2	1	7	6	4	5
	Z. piperitum + A. sativum	0	0	0	1	1	8	6	2	5	2
	A. sativum + S. mukorossi	0	0	0	0	2	0	4	6	5	6	2
	Z. piperitum + S. mukorossi	0	0	0	0	0	0	1	1	3	9	8	3
	Methanol	0	0	0	0	0	0	4	8	4	4	4	1
Male	Treatment	24h	48h	72h	96h	120h	144h	168h	192h	216h	240h
	λ cyhalothrin	0	9	10	6
	N. tabacum + A. sativum	0	4	5	8	5	3
	N. tabacum + S. mukorossi	0	0	0	3	8	8	5	1
	N. tabacum + Z. piperitum	0	0	4	7	6	5	3
	Z. piperitum + A. sativum	0	0	1	4	5	6	6	3
	A. sativum + S. mukorossi	0	0	6	5	8	5	1
	Z. piperitum + S. mukorossi	0	0	0	1	5	10	5	4
	Methanol	0	0	0	0	0	8	2	6	7	2

## Sheet: Greenhouse evaluation
Efficacy evaluation of plant extracts on infestation rate of peach twigs in greenhouse
Treatment	No. of egg	Twig no.	No. of Hatching	No. of infestation
Control	5	1	5	4
	5	2	4	3
	5	3	5	4
	5	4	4	4
	5	5	4	3
Allium Sativum	5	1	4	2
	5	2	5	1
	5	3	5	2
	5	4	3	1
	5	5	4	2
Nicotiana tabacum	5	1	5	1
	5	2	4	1
	5	3	4	1
	5	4	5	2
	5	5	4	1
Zanthoxylum piperitum	5	1	5	3
	5	2	5	1
	5	3	4	1
	5	4	4	2
	5	5	4	3
Sapindus mukorossi	5	1	4	2
	5	2	3	3
	5	3	4	3
	5	4	5	4
	5	5	5	2
λ-cyhalothrin	5	1	5	0
	5	2	4	1
	5	3	5	0
	5	4	3	0
	5	5	5	1

## Sheet: Deterrency in lab
	Deterrent effect of plant extract on oviposition of G. molesta in laboratory
		Day 1		Day 2		Day 3		Day 4		Day 5
		No. of egg on wall	No. of egg on leaf	No. of egg on wall	No. of egg on leaf	No. of egg on wall	No. of egg on leaf	No. of egg on wall	No. of egg on leaf	No. of egg on wall	No. of egg on leaf
	Methanol	30	22	26	41	13	30	44	37	92	61
	Allium sativum	41	18	27	26	58	24	77	19	42	45
	Nicotiana tabacum + Allium sativum	31	12	36	30	45	16	56	18	48	27
	Nicotiana tabacum	62	1	27	0	44	2	74	6	76	20
	λ-cyhalothrin	11	0	49	0	59	2	83	1	59	3

## Sheet: Deterrency in greenhouse
Deterrent effect of plant extract on oviposition of G. molesta on greenhouse
Treatment	No. of leaves/twig	Percent of twigs of which leaves with egg	Percent of leaves with egg	Total no. of eggs reproduced
λ-cyhalothtrin	9.36 (103/11)	0.00 (0/11)	0.00 (0/103)	0
Nicotiana tabacum	8.56 (94/11)	36.36 (4/11)	8.51 (8/94)	18
Allium sativum	6.79 (95/14)	57.14 (8/14)	15.79 (15/95)	28
N. tabacum+A. sativum	9.00 (117/13)	69.23 (9/13)	19.67 (23/117)	42
methanol	7.15 (93/13)	46.15 (6/13)	29.03 (27/93)	184
